# Supplementary material for: Isolation and Characterization of Earthworm Peptides with Neuroprotective Effects in Parkinson’s Disease Models
Source: Molecules. 2025 Apr 28;30(9):1952. doi: 10.3390/molecules30091952 (PMC12074337; doi:10.3390/molecules30091952)
Supplement: Supplementary file 1 [file molecules-30-01952-s001.zip]

Archive with 1 entries (1 files):
- molecules-3568130-supplementary.pdf
